# Supplementary material for: Numerical Analysis of the Light Modulation by the Frustule of Gomphonema parvulum: The Role of Integrated Optical Components
Source: Nanomaterials (Basel). 2022 Dec 26;13(1):113. doi: 10.3390/nano13010113 (PMC9823621; doi:10.3390/nano13010113)
Supplement: Supplementary file 1 [file nanomaterials-13-00113-s001.zip]

Archive with 1 entries (1 files):
- nanomaterials-2119041-supplementary.pdf
